# Supplementary material for: Topologically inferring active miRNA‐mediated subpathways toward precise cancer classification by directed random walk
Source: Mol Oncol. 2019 Aug 27;13(10):2211–26. doi: 10.1002/1878-0261.12563 (PMC6763789; doi:10.1002/1878-0261.12563)
Supplement: Supplementary file 15 — Table S1. Data source and validation results. Data source: The datasets used in evaluation of the miDRW method. Logistic within‐datasets: Shown are the average AUCs and average accuracies of within‐dataset experiments using Logistic classifier. Naive Bayes within‐datasets: Shown are the average AUCs and average accuracies of within‐dataset experiments using Naive Bayes classifier. J48 within‐datasets: Shown are the average AUCs and average accuracies of within‐dataset experiments using J48 classifier. Logistic cross‐dataset: Shown are the average AUCs and accuracies of cross‐dataset experiments using Logistic classifier. [file MOL2-13-2211-s015.xls]

## Sheet: catalogue
Data source	The datasets used in miDRW method evaluation.
Logistic within-datasets	Shown are the average AUC and the standard deviation of within-dataset experiments using Logistic classifier.
NaiveBayes winthin-datasets	Shown are the average AUCs and Accuracies of within-dataset experiments using NaiveBayes classifier.
J48 within-datasets	Shown are the average AUCs and Accuracies of within-dataset experiments using J48 classifier.
Logistic cross-datasets	Shown are the average AUCs and Accuracies of cross-dataset experiments using Logistic classifier.

## Sheet: Data source
The datasets used in miDRW method evaluation
within-datasets experiments
number	cancer & abbreviation	number of normal samples	number of disease samples	data source
1	TCGA uterine corpus endometrioid carcinoma (UCEC)	23	173	https://genome-cancer.ucsc.edu
2	TCGA thyroid carcinoma (THCA)	59	512
3	TCGA stomach adenocarcinoma (STAD)	37	376
4	TCGA prostate adenocarcinoma (PRAD)	52	494
5	TCGA lung squamous cell carcinoma (LUSC)	38	342
6	TCGA liver hepatocellular carcinoma (LIHC)	50	369
7	TCGA kidney papillary cell carcinoma (KIRP)	32	291
8	TCGA Kidney Clear Cell Carcinoma (KIRC)	71	255
9	TCGA kidney chromophobe carcinoma (KICH)	25	66
10	TCGA head & neck squamous cell carcinoma (HNSC)	43	479
11	TCGA breast invasive carcinoma (BRCA)	87	762
cross-dataset experiment
number	cancer & abbreviation	number of normal samples	number of disease samples	data source
1	prostate cancer	28	111	https://www.ncbi.nlm.nih.gov/geo/query/acc.cgi?acc=GSE21032

## Sheet: Logistic within-datasets
Logistic:the average evaluation value and the standard deviation of within-dataset experiment
methods based on Logistic	cancer abbreviation	average AUC	average accuracy
miDRW	UCEC	0.98908	94.3281
	KIRP	1	99.5265
	LUSC	0.99828	99.0174
	KIRC	0.99336	98.119
	PRAD	0.93852	93.374
	LIHC	0.99348	97.5523
	THCA	0.982	96.8585
	STAD	0.988	96.0791
	HNSC	0.99236	98.1621
	BRCA	0.99848	98.7355
	KICH	1	99.7817
DRW	UCEC	0.9188	97.6453
	KIRP	0.95512	99.1923
	LUSC	0.94092	98.5409
	KIRC	0.94408	98.0758
	PRAD	0.736867	95.5614
	LIHC	0.9472	98.8853
	THCA	0.914547	98.4
	STAD	0.852173	97.6124
	HNSC	0.89988	98.4803
	BRCA	0.937933	98.8608
	KICH	0.95332	97.7115
Mean	UCEC	0.97372	93.8509
	KIRP	0.98448	95.9547
	LUSC	0.9976	98.6312
	KIRC	0.98384	95.7868
	PRAD	0.92888	92.5388
	LIHC	0.98244	95.4989
	THCA	0.96868	94.8828
	STAD	0.9872	96.2258
	HNSC	0.99076	96.6156
	BRCA	0.99252	97.3791
	KICH	0.97184	89.2943
Median	UCEC	0.98116	94.6526
	KIRP	0.99544	96.2414
	LUSC	0.99824	98.6365
	KIRC	0.98548	95.0536
	PRAD	0.91284	92.0455
	LIHC	0.97828	94.8126
	THCA	0.96556	94.5717
	STAD	0.98012	95.4125
	HNSC	0.9878	96.7059
	BRCA	0.98548	96.587
	KICH	0.9588	93.0955
PAC	UCEC	0.984973	96.8789
	KIRP	0.989733	97.3635
	LUSC	0.996693	98.4873
	KIRC	0.987947	97.0533
	PRAD	0.956827	95.2732
	LIHC	0.996373	98.1228
	THCA	0.993493	98.2477
	STAD	0.98848	97.6905
	HNSC	0.98924	97.9724
	BRCA	0.995747	98.4998
	KICH	0.985907	96.7875
PCA	UCEC	0.97144	89.2754
	KIRP	0.83688	94.0977
	LUSC	0.80732	93.9607
	KIRC	0.86704	84.5063
	PRAD	0.77552	87.4507
	LIHC	0.68344	86.6443
	THCA	0.7974	87.2738
	STAD	0.58956	87.129
	HNSC	0.84764	92.9624
	BRCA	0.98404	95.4584
	KICH	0.99016	89.5322
Genes	UCEC	0.49512	83.9018
	KIRP	0.49388	89.6666
	LUSC	0.494	89.569
	KIRC	0.47048	90.9484
	PRAD	0.47484	90.2834
	LIHC	0.49388	87.4779
	THCA	0.4908	88.6292
	STAD	0.51184	90.9161
	HNSC	0.47048	90.9484
	BRCA	0.5108	89.2425
	KICH	0.523368	63.8441
miRNAs	UCEC	0.45836	84.2404
	KIRP	0.47024	89.5018
	LUSC	0.43532	89.5489
	KIRC	0.49268	76.2589
	PRAD	0.4744	90.4296
	LIHC	0.49376	87.6217
	THCA	0.48452	88.7933
	STAD	0.54684	90.8197
	HNSC	0.48084	90.999
	BRCA	0.4752	89.5573
	KICH	0.48152	68.1988

## Sheet: NaiveBayes winthin-datasets
NaiveBayes:the average AUCs and Accuracies of within-dataset experiments
methods based on NaiveBayes	cancer abbreviation	average AUC	average accuracy
miDRW	UCEC	0.99032	94.8491
	KIRP	1	99.6077
	LUSC	0.9982	99.3695
	KIRC	0.99228	98.2399
	PRAD	0.91916	91.6684
	LIHC	0.9946	97.4689
	THCA	0.96992	95.3657
	STAD	0.98296	95.1707
	HNSC	0.986	97.2885
	BRCA	0.99776	98.3105
	KICH	1	99.5673
DRW	UCEC	0.9956	98.1421
	KIRP	0.999813	98.8829
	LUSC	0.998213	98.9652
	KIRC	0.9894	97.6861
	PRAD	0.964667	94.0192
	LIHC	0.99884	98.9677
	THCA	0.989147	97.5566
	STAD	0.993373	97.3125
	HNSC	0.996667	98.3396
	BRCA	0.99836	98.8691
	KICH	1	99.7076
Mean	UCEC	0.98612	95.5982
	KIRP	0.99384	97.0879
	LUSC	0.99848	98.7716
	KIRC	0.97816	94.2962
	PRAD	0.9232	89.5968
	LIHC	0.98292	94.0469
	THCA	0.96776	94.769
	STAD	0.98552	95.7812
	HNSC	0.98384	95.442
	BRCA	0.98464	95.7886
	KICH	0.98536	91.3879
Median	UCEC	0.98952	95.8404
	KIRP	0.9918	97.0712
	LUSC	0.99788	98.3506
	KIRC	0.97128	93.4962
	PRAD	0.90844	90.0986
	LIHC	0.98008	92.4754
	THCA	0.96288	93.8708
	STAD	0.9836	95.1548
	HNSC	0.9792	95.3806
	BRCA	0.98524	95.7844
	KICH	0.99016	94.6082
PAC	UCEC	0.98952	96.7632
	KIRP	0.9918	97.265
	LUSC	0.99788	98.6325
	KIRC	0.97128	96.4618
	PRAD	0.90844	94.5017
	LIHC	0.98008	98.1071
	THCA	0.96288	96.7449
	STAD	0.9836	97.6757
	HNSC	0.9792	98.1102
	BRCA	0.98524	98.6024
	KICH	0.99016	96.5263
PCA	UCEC	0.95816	93.8754
	KIRP	0.88472	93.7822
	LUSC	0.80664	93.9827
	KIRC	0.90452	88.7155
	PRAD	0.86496	91.649
	LIHC	0.665	89.9139
	THCA	0.80868	89.9233
	STAD	0.63216	91.7184
	HNSC	0.93348	95.3549
	BRCA	0.93588	96.0663
	KICH	0.90584	87.54
Genes	UCEC	0.99052	95.914
	KIRP	0.99652	97.4667
	LUSC	0.99772	98.2802
	KIRC	0.99268	96.7897
	PRAD	0.959	94.4341
	LIHC	0.99668	97.7269
	THCA	0.99552	95.5719
	STAD	0.99308	97.4014
	HNSC	0.99264	97.5491
	BRCA	0.998	98.5164
	KICH	0.99564	96.4873
miRNAs	UCEC	0.99612	97.893
	KIRP	0.99644	97.2394
	LUSC	0.99372	97.9986
	KIRC	0.99748	97.4632
	PRAD	0.98152	95.6874
	LIHC	0.99212	96.8998
	THCA	0.98416	95.6693
	STAD	0.99056	96.4983
	HNSC	0.99324	97.4853
	BRCA	0.98876	98.021
	KICH	1	98.9708

## Sheet: J48 within-datasets
J48:the average AUCs and Accuracies of within-dataset experiments
methods based on J48	cancer abbreviation	average AUC	average accuracy
miDRW	UCEC	0.89944	94.2632
	KIRP	0.96856	98.8663
	LUSC	0.97368	98.8064
	KIRC	0.9752	98.1843
	PRAD	0.74032	90.7094
	LIHC	0.94532	97.0409
	THCA	0.91896	97.2811
	STAD	0.87468	94.9
	HNSC	0.90884	97.5569
	BRCA	0.95708	98.2018
	KICH	0.97848	97.0565
DRW	UCEC	0.941853	97.9246
	KIRP	0.970747	99.1418
	LUSC	0.97576	99.0012
	KIRC	0.968853	97.9179
	PRAD	0.870307	94.7627
	LIHC	0.97216	98.8701
	THCA	0.94328	97.9566
	STAD	0.926867	97.0345
	HNSC	0.946067	98.2124
	BRCA	0.964907	98.5947
	KICH	0.94432	96.8421
Mean	UCEC	0.947738	97.8417
	KIRP	0.970747	95.5501
	LUSC	0.97576	98.1597
	KIRC	0.968853	91.6361
	PRAD	0.870307	89.7195
	LIHC	0.97216	93.9575
	THCA	0.94328	92.0706
	STAD	0.926867	95.276
	HNSC	0.946067	94.3514
	BRCA	0.964907	95.391
	KICH	0.94432	88.6823
Median	UCEC	0.87588	94.0281
	KIRP	0.85244	94.5041
	LUSC	0.9506	98.0706
	KIRC	0.88864	91.1981
	PRAD	0.787	89.9245
	LIHC	0.86728	93.2698
	THCA	0.84168	91.9715
	STAD	0.91348	95.0466
	HNSC	0.83688	94.4066
	BRCA	0.89236	95.2799
	KICH	0.93004	92.1988
PAC	UCEC	0.925427	96.493
	KIRP	0.931573	96.8976
	LUSC	0.961507	98.3169
	KIRC	0.950813	96.4224
	PRAD	0.84744	94.1644
	LIHC	0.954067	97.7097
	THCA	0.939933	97.5494
	STAD	0.951853	97.6923
	HNSC	0.925573	97.6875
	BRCA	0.9608	98.1926
	KICH	0.916693	93.9142
PCA	UCEC	0.76532	92.8877
	KIRP	0.7322	94.463
	LUSC	0.86924	96.7124
	KIRC	0.874	91.3159
	PRAD	0.71584	91.3319
	LIHC	0.6644	88.8684
	THCA	0.69876	90.4875
	STAD	0.72964	91.556
	HNSC	0.78052	94.6973
	BRCA	0.94052	97.4735
	KICH	0.86032	88.9084
Genes	UCEC	0.89824	95.7526
	KIRP	0.94852	97.1567
	LUSC	0.95788	98.2047
	KIRC	0.95952	96.4435
	PRAD	0.86044	94.6171
	LIHC	0.97388	97.6621
	THCA	0.9226	97.092
	STAD	0.94356	97.0628
	HNSC	0.89276	96.349
	BRCA	0.95828	97.9591
	KICH	0.94052	94.2417
miRNAs	UCEC	0.9596	98.014
	KIRP	0.92664	96.5378
	LUSC	0.9374	97.2942
	KIRC	0.94376	95.3184
	PRAD	0.91452	95.8256
	LIHC	0.86076	94.4963
	THCA	0.87236	95.9738
	STAD	0.92264	96.8386
	HNSC	0.8608	95.5313
	BRCA	0.95088	97.9664
	KICH	0.89776	96.0058

## Sheet: Logistic cross-datasets
Logistic:the average AUCs and Accuracies of cross-dataset experiments
AUCs	TCGA->GEO	GEO->TCGA
miDRW	0.887	0.9444
DRW	0.8614	0.88324
PAC	0.77796	0.77988
Mean	0.66204	0.70712
Median	0.6514	0.70804
PCA	0.65472	0.71408
Genes	0.79524	0.40604
miRNAs	0.2358	0.3816
Accuracies	TCGA->GEO	GEO->TCGA
miDRW	81.8705	93.0769
DRW	79.8561	86.4689
PAC	79.3381	86.2491
Mean	75.482	77.8755
Median	75.9424	75.9048
PCA	74.3309	79.2601
Genes	79.4245	88.1959
miRNAs	94.4352	90.4771
