# Supplementary material for: Topologically inferring active miRNA‐mediated subpathways toward precise cancer classification by directed random walk
Source: Mol Oncol. 2019 Aug 27;13(10):2211–26. doi: 10.1002/1878-0261.12563 (PMC6763789; doi:10.1002/1878-0261.12563)
Supplement: Supplementary file 16 — Table S2. The differentially expressed target genes of hsa‐miR‐134 and hsa‐miR‐326 were annotated to pathways of Pathways in cancer and Cell adhesion molecule. We collected relationship between the genes, pathways and cancers from NCBI PubMed. [file MOL2-13-2211-s016.xls]

## Sheet: pathway in cancer
The differentially expressed targeted-genes of hsa-miR-134 and hsa-miR-326 were annotated to pathways of Pathways in cancer and Cell adhesion molecule. We collected relationship between the genes, pathways and cancers from NCBI PubMed. NULL: There is no record of the relationship between the gene and renal disease.
Gene_Symbol	ENTREZ_GENE_ID	miRNA-mediated subpathways	PubmedID
AKT2	208	miR-326	27878305 25951903 23296808 23209702
AXIN2	8313	miR-326	25934441 23893409
BCL2L1	598	miR-326	24992962 20037166 20948318
BCR	613	miR-134	25686603 20847086 24630365
CASP8	841	miR-134	23313206 21269758 21928090
CDKN1B	1027	miR-134	22609199 23564030 22733130
CDKN2A	1029	miR-134	23861858 11490304
COL4A4	1286	miR-134	NULL
COL4A6	1288	miR-134, miR-326	11773466
CREBBP	1387	miR-326	27144525
CTNNA1	1495	miR-134	9579569
CTNNA3	29119	miR-134, miR-326	NULL
DVL2	1856	miR-134	26975036 15507471
EGF	1950	miR-134	20203692 8886918 23495770 17362927 25909813 15210739 12451485 1722462 18299299 12464704
EGLN2	112398	miR-326	20959442 18773095
EP300	2033	miR-326	24063517 28551630
EPAS1	2034	miR-326	25239121 21725288 23911636 27465550 24318988 27491085 22113997 11301389
ERBB2	2064	miR-326	22331080 9395903 24333112 7713133 8600053 25918676 15812545 15882758 9186368 7908898 1686289
FADD	8772	miR-134	19557578
FGF1	2246	miR-134, miR-326	7544453 10785600 21318794
FGF11	2256	miR-326	NULL
FGF18	8817	miR-326	NULL
FGF9	2254	miR-326	26183774
FGFR1	2260	miR-326	24817936 21329481 29715147
FGFR2	2263	miR-326	21329481 27379982
FZD4	8322	miR-326	NULL
FZD5	7855	miR-326	15557753
GLI1	2735	miR-326	24606742 26577809 25585786 18924150 26323996 27454381
GSK3B	2932	miR-134	26025664
HSP90AA1	3320	miR-134	NULL
IKBKB	3551	miR-326	22266464 23657944 25016284 24116146 26500060
IKBKG	8517	miR-134	9815828
ITGA3	3675	miR-134, miR-326	24621570
ITGA6	3655	miR-134	24621570 20640575 27705936
ITGB1	3688	miR-134	25092917 23499501 17334945
KLK3	354	miR-326	9815828
KRAS	3845	miR-326	21983638 25811077 28326248 25934441 20137853 19282104
LAMB4	22798	miR-134	NULL
LAMC2	3918	miR-134	NULL
LAMC3	10319	miR-326	NULL
MECOM	2122	miR-134	NULL
MMP1	4312	miR-134, miR-326	16596214 19551141
MSH2	4436	miR-134, miR-326	24874052 20846263
MSH3	4437	miR-326	9824204
NCOA4	8031	miR-134	NULL
PAX8	7849	miR-326	22807381 23503645 23194047 19525927 23453625 23218904 21836481 16277182
PDGFB	5155	miR-134	25550804 24524969
PDGFRA	5156	miR-326	22237707
PIK3R5	23533	miR-134, miR-326	NULL
PML	5371	miR-134, miR-326	25293974 19885558
PPARD	5467	miR-326	NULL
PRKCB	5579	miR-326	NULL
RALGDS	5900	miR-134	25239643 20067447
RASSF1	11186	miR-326	19478941 16012945 24123044 12584574 27725787 15736067 26648328
RELA	5970	miR-326	21167650 24593195 15004148
RHOA	387	miR-326	23521319 18567581 25343250 14583436 18751372 27633759 26066055 11156951
RUNX1T1	862	miR-134	24783204
SLC2A1	6513	miR-326	23889809 28184927
SMAD3	4088	miR-326	25810340 16290023 23022526 29383936 25408144 29222115 24744860 29679507
SMO	6608	miR-134, miR-326	25093491 25046620 25585786
TCEB2	6923	miR-134	25091575
TCF7L1	83439	miR-326	NULL
TGFA	7039	miR-326	18163890 25905209
TGFB2	7042	miR-134, miR-326	20573232 19657322 16477387 28911087
TPM3	7170	miR-326	27450657 25607530 22157816
TRAF2	7186	miR-134	29515108
TRAF4	9618	miR-326	19076291
VEGFA	7422	miR-134	24624789 26893674 25700976 27110129 24778130 17362927 27732931
WNT5A	7474	miR-134, miR-326	19048125 27923152 11775224
WNT7B	7477	miR-326	11562755

## Sheet: Cell adhesion molecule
The differentially expressed targeted-genes of hsa-miR-134 and hsa-miR-326 were annotated to pathways of Pathways in cancer and Cell adhesion molecule. We collected relationship between the genes, pathways and cancers from NCBI PubMed. NULL: There is no record of the relationship between the gene and renal disease.
Gene_Symbol	ENTREZ_GENE_ID	miRNA-mediated subpathways	PubmedID
ALCAM	214	miR-134	19337990 16328040
CADM1	23705	miR-134	29070574 25031695 21544807 16261159 11536053
CD274	29126	miR-134, miR-326	29498788 25586601 29301960 25480555 29079639 25193987 29045250 25160519 28889919 24778130 28807336 21355078 28807004 19296514 28778363 17363528 28654655 17239274 28432616 16941531 28401381 15569934 27926518 25645920 27696122 25688160 27491898 26141060 27450183 26261892 27444986 26307625 27317388 26317902 27292320 26346135 27165272 26429561 27145284 26464193 26755520 26470780 26754191 26648075 267…
CD276	80381	miR-326	29700419 25416051 23916610 18694993
CD34	947	miR-326	25119741 25036445 23241355
CD40LG	959	miR-326	22205156
CD8A	925	miR-326	26980598
CDH3	1001	miR-326	22888908
CDH5	1003	miR-326	NULL
CLDN5	7122	miR-326	NULL
ESAM	90952	miR-134, miR-326	NULL
HLA-DMA	3108	miR-326	NULL
HLA-DOA	3111	miR-326	NULL
HLA-DOB	3112	miR-134	NULL
HLA-DRB5	3127	miR-326	24487793 26202137 25619751
HLA-E	3133	miR-326	27589686 22640987 19946235 11927014
ITGA4	3676	miR-326	27940296 20640575 11504373
ITGA6	3655	miR-134	27705936 20640575 28604746
ITGA9	3680	miR-134	27725787 19425501 15208675
ITGB1	3688	miR-134	25092917 23499501 17334945
ITGB7	3695	miR-134	NULL
ITGB8	3696	miR-326	28604746 26051997
JAM2	58494	miR-134	NULL
MPZ	4359	miR-326	NULL
MPZL1	9019	miR-134	NULL
NCAM1	4684	miR-134	28233444 20109354 27935326 20462442 27871939 20640575 27020553 21348776 26798861 22741527 26644387 23239665 25128731 23760992 25068119 24739863 24838327
NEGR1	257194	miR-134	21947875
NFASC	23114	miR-134	27588450 24107265 22505653 18394001 17130775
NLGN1	22871	miR-326	NULL
PDCD1LG2	80380	miR-134	28353093 26464193 26794260 25688160
PTPRM	5797	miR-326	23007793
PVR	5817	miR-326	NULL
SELE	6401	miR-326	NULL
SELP	6403	miR-134	20603862
VCAN	1462	miR-134	28242813 22094876
