# Supplementary material for: Topologically inferring active miRNA‐mediated subpathways toward precise cancer classification by directed random walk
Source: Mol Oncol. 2019 Aug 27;13(10):2211–26. doi: 10.1002/1878-0261.12563 (PMC6763789; doi:10.1002/1878-0261.12563)
Supplement: Supplementary file 17 — Table S3. The results of collecting the cancer‐associated miRNAs from the HMDD. [file MOL2-13-2211-s017.xls]

## Sheet: BRCA
The results of collecting the cancer-associated miRNAs from HMDD databases. NONE: There is no record between the miRNA and the cancer. NULL: There is no record of the miRNA.
BRCA miRNA	Annotated database	Annotated disease	PubmedID
hsa-miR-98	HMDD	Neoplasms [unspecific]	25856466
	HMDD	Neoplasms [unspecific]	23211491
	HMDD	Neoplasms [unspecific]	17028596
	HMDD	Breast Neoplasms	24696733
hsa-miR-7-1	HMDD	Breast Neoplasms	18755890
	HMDD	Neoplasms [unspecific]	19073608
	HMDD	Neoplasms [unspecific]	21592959
	HMDD	Breast Neoplasms	20099276
	HMDD	Breast Neoplasms	22705304
	HMDD	Breast Neoplasms	22876288
	HMDD	Breast Neoplasms	23227519
	HMDD	Breast Neoplasms	23384942
	HMDD	Breast Neoplasms	23720754
hsa-miR-10b	HMDD	Breast Neoplasms	17028596
	HMDD	Breast Neoplasms	16466964
	HMDD	Breast Neoplasms	21953071
	HMDD	Breast Neoplasms	22020939
	HMDD	Breast Neoplasms	22057972
	HMDD	Breast Neoplasms	22286762
	HMDD	Breast Neoplasms	22492962
	HMDD	Breast Neoplasms	22524830
	HMDD	Breast Neoplasms	22573479
	HMDD	Breast Neoplasms	22847191
	HMDD	Breast Neoplasms	22906258
	HMDD	Breast Neoplasms	23125021
	HMDD	Breast Neoplasms	24196612
	HMDD	Breast Neoplasms	23238818
	HMDD	Breast Neoplasms	24440078
	HMDD	Breast Neoplasms	25596707
	HMDD	Breast Neoplasms	26359455
	HMDD	Breast Neoplasms	24457988
	HMDD	Breast Neoplasms	24897960
	HMDD	Breast Neoplasms	24416156
	HMDD	Breast Neoplasms	23839045
	HMDD	Breast Neoplasms	26392359
	HMDD	Breast Neoplasms	25428807
	HMDD	Breast Neoplasms	24440980
	HMDD	Breast Neoplasms	26206152
	HMDD	Breast Neoplasms	25266482
	HMDD	Neoplasms [unspecific]	24503738
	HMDD	Neoplasms [unspecific]	25426550
	HMDD	Neoplasms [unspecific]	20444703
	HMDD	Neoplasms [unspecific]	18256538
	HMDD	Neoplasms [unspecific]	20351690
	HMDD	Neoplasms [unspecific]	22915757
	HMDD	Neoplasms [unspecific]	25074381
	HMDD	Neoplasms [unspecific]	20145181
	HMDD	Neoplasms [unspecific]	25510966
	HMDD	Neoplasms [unspecific]	26522916
hsa-let-7i	HMDD	Breast Neoplasms	22315424
	HMDD	Breast Neoplasms	22388088
	HMDD	Breast Neoplasms	19211792
	HMDD	Breast Neoplasms	20005451
	HMDD	Breast Neoplasms	18560417
	HMDD	Breast Neoplasms	19221491
	HMDD	Breast Neoplasms	17322030
	HMDD	Breast Neoplasms	17989227
	HMDD	Breast Neoplasms	17028596
	HMDD	Breast Neoplasms	20145181
	HMDD	Breast Neoplasms	20404092
hsa-let-7c	HMDD	Breast Neoplasms	21409395
	HMDD	Breast Neoplasms	22081076
	HMDD	Breast Neoplasms	22388088
	HMDD	Breast Neoplasms	22403704
	HMDD	Breast Neoplasms	25388283
	HMDD	Breast Neoplasms	24866763
	HMDD	Neoplasms [unspecific]	19211792
	HMDD	Neoplasms [unspecific]	20005451
	HMDD	Neoplasms [unspecific]	18560417
	HMDD	Neoplasms [unspecific]	19221491
	HMDD	Neoplasms [unspecific]	17322030
	HMDD	Neoplasms [unspecific]	17989227
	HMDD	Neoplasms [unspecific]	17028596
hsa-let-7b	HMDD	Breast Neoplasms	22294324
	HMDD	Breast Neoplasms	22388088
	HMDD	Breast Neoplasms	22403704
	HMDD	Breast Neoplasms	22821209
	HMDD	Neoplasms [unspecific]	25682900
	HMDD	Neoplasms [unspecific]	24423609
	HMDD	Neoplasms [unspecific]	19211792
	HMDD	Neoplasms [unspecific]	20005451
	HMDD	Neoplasms [unspecific]	18560417
	HMDD	Neoplasms [unspecific]	19221491
	HMDD	Neoplasms [unspecific]	17322030
	HMDD	Neoplasms [unspecific]	17989227
	HMDD	Neoplasms [unspecific]	17028596

## Sheet: STAD
The results of collecting the cancer-associated miRNAs from HMDD databases. NONE: There is no record between the miRNA and the cancer. NULL: There is no record of the miRNA.
STAD miRNA	Annotated database	Annotated disease	PubmedID
hsa-miR-937	HMDD	NONE
hsa-miR-643	HMDD	NONE
hsa-miR-486	HMDD	Colonic Neoplasms	19946373
	HMDD	Colorectal Neoplasms	20881268
	HMDD	Colorectal Neoplasms	21922590
	HMDD	Stomach Neoplasms	21415212
	HMDD	Esophageal Neoplasms	21743970
	HMDD	Esophageal Neoplasms	23761828
	HMDD	Colorectal Neoplasms	26183718
	HMDD	Colorectal Carcinoma	20881268
	HMDD	Adenocarcinoma, Gastric	20194856
hsa-miR-378c	HMDD	NONE
hsa-miR-3677	HMDD	NULL
hsa-miR-24-2	HMDD	Colonic Neoplasms	16461460
	HMDD	Stomach Neoplasms	16461460
	HMDD	Neoplasms [unspecific]	25943634
	HMDD	Neoplasms [unspecific]	26625740
	HMDD	Neoplasms [unspecific]	23418360
hsa-miR-2277	HMDD	NULL
hsa-miR-19b-2	HMDD	Colonic Neoplasms	22382630
	HMDD	Colorectal Neoplasms	21406606
	HMDD	Colorectal Neoplasms	21722265
	HMDD	Neoplasms [unspecific]	17189674
	HMDD	Neoplasms [unspecific]	20439436
	HMDD	Neoplasms [unspecific]	18922889
	HMDD	Neoplasms [unspecific]	20008935
	HMDD	Neoplasms [unspecific]	20144731
	HMDD	Neoplasms [unspecific]	20227518
hsa-miR-100	HMDD	Stomach Neoplasms	20022810
	HMDD	Colorectal Cancer	26132860
	HMDD	Gastric Neoplasms	23975664
	HMDD	Colorectal Cancer	26132860
	HMDD	Gastric Neoplasms	25703026
	HMDD	Gastric Neoplasms	20022810
	HMDD	Colorectal Cancer	24626817
	HMDD	Gastric Neoplasms	26404754
	HMDD	Adenocarcinoma, Gastric	26460735
	HMDD	Carcinoma, Colon	25483280
	HMDD	Colorectal Cancer	25216869
	HMDD	Colorectal Cancer	26714601
	HMDD	Neoplasms [unspecific]	24258109
	HMDD	Neoplasms [unspecific]	24903380
	HMDD	Neoplasms [unspecific]	25740059
	HMDD	Neoplasms [unspecific]	24586203
hsa-let-7i	HMDD	Colonic Neoplasms	17965831
	HMDD	Colorectal Cancer	25663689
	HMDD	Carcinoma, Esophageal	26655271
	HMDD	Gastric Neoplasms	26349984
	HMDD	Neoplasms [unspecific]	19211792
	HMDD	Neoplasms [unspecific]	20005451
	HMDD	Neoplasms [unspecific]	18560417
	HMDD	Neoplasms [unspecific]	19221491
	HMDD	Neoplasms [unspecific]	17322030
	HMDD	Neoplasms [unspecific]	17989227
	HMDD	Neoplasms [unspecific]	17028596
	HMDD	Neoplasms [unspecific]	20145181
	HMDD	Neoplasms [unspecific]	20404092
hsa-let-7g	HMDD	Stomach Neoplasms	20022810
	HMDD	Stomach Neoplasms	22112324
	HMDD	Colorectal Cancer	24709885
	HMDD	Colon Neoplasms	17965831
	HMDD	Gastric Neoplasms	25972194
	HMDD	Gastrointestinal Neoplasms	21293479
	HMDD	Colorectal Cancer	23932154
	HMDD	Gastric Neoplasms	22112324
	HMDD	Neoplasms [unspecific]	19211792
	HMDD	Neoplasms [unspecific]	20005451
	HMDD	Neoplasms [unspecific]	18560417
	HMDD	Neoplasms [unspecific]	19221491
	HMDD	Neoplasms [unspecific]	17322030
	HMDD	Neoplasms [unspecific]	17989227
	HMDD	Neoplasms [unspecific]	17028596
hsa-let-7d	HMDD	Colonic Neoplasms	17965831
	HMDD	Neoplasms [unspecific]	17028596
	HMDD	Neoplasms [unspecific]	17989227
	HMDD	Neoplasms [unspecific]	17322030
	HMDD	Neoplasms [unspecific]	19221491
	HMDD	Neoplasms [unspecific]	18560417
	HMDD	Neoplasms [unspecific]	20005451
	HMDD	Neoplasms [unspecific]	19211792
hsa-let-7c	HMDD	Digestive System Neoplasms	19156147
	HMDD	Colon Neoplasms	17965831
	HMDD	Neoplasms [unspecific]	19211792
	HMDD	Neoplasms [unspecific]	20005451
	HMDD	Neoplasms [unspecific]	18560417
	HMDD	Neoplasms [unspecific]	19221491
	HMDD	Neoplasms [unspecific]	17322030
	HMDD	Neoplasms [unspecific]	17989227
	HMDD	Colorectal Carcinoma	21984339
	HMDD	Colorectal Cancer	24503111
	HMDD	Esophageal Neoplasms	22847808
	HMDD	Neoplasms [unspecific]	17028596

## Sheet: UCEC
The results of collecting the cancer-associated miRNAs from HMDD databases. NONE: There is no record between the miRNA and the cancer. NULL: There is no record of the miRNA.
UCEC miRNA	Annotated database	Annotated disease	PubmedID
hsa-miR-934	HMDD	NONE
hsa-miR-628	HMDD	NONE
hsa-miR-450a-2	HMDD	NONE
hsa-miR-3917	HMDD	NULL
hsa-miR-3684	HMDD	NULL
hsa-miR-3651	HMDD	NONE
hsa-miR-3615	HMDD	NULL
hsa-miR-3193	HMDD	NULL
hsa-miR-2277	HMDD	NULL
hsa-miR-218-2	HMDD	Cervical Intraepithelial Neoplasia	21309487
	HMDD	Cervical Neoplasms	23483249
	HMDD	Uterine Cervical Neoplasms	20163849
	HMDD	Uterine Cervical Neoplasms	22237456
	HMDD	Uterine Cervical Neoplasms	23320911
	HMDD	Uterine Cervical Neoplasms	23443110
	HMDD	Neoplasms [unspecific]	23060446
hsa-miR-1288	HMDD	NONE

## Sheet: KICH
The results of collecting the cancer-associated miRNAs from HMDD databases. NONE: There is no record between the miRNA and the cancer. NULL: There is no record of the miRNA.
KICH miRNA	Annotated database	Annotated disease	PubmedID
hsa-miR-326	HMDD	Neoplasms [unspecific]	25138213
	HMDD	Neoplasms [unspecific]	25760058
hsa-miR-134	HMDD	Carcinoma, Renal Cell	22440013
	HMDD	Carcinoma, Renal Cell	25811077
hsa-miR-3615	HMDD	NULL

## Sheet: KIRP
The results of collecting the cancer-associated miRNAs from HMDD databases. NONE: There is no record between the miRNA and the cancer. NULL: There is no record of the miRNA.
KIRP miRNA	Annotated database	Annotated disease	PubmedID
hsa-miR-708	HMDD	Carcinoma, Renal Cell	21852381
	HMDD	Neoplasms [unspecific]	20445018
hsa-miR-2355	HMDD	NONE

## Sheet: KIRC
The results of collecting the cancer-associated miRNAs from HMDD databases. NONE: There is no record between the miRNA and the cancer. NULL: There is no record of the miRNA.
KIRC miRNA	Annotated database	Annotated disease	PubmedID
hsa-miR-551b	HMDD	NONE
hsa-miR-3941	HMDD	NULL
hsa-miR-362	HMDD	Kidney Neoplasms	26647877
hsa-miR-141	HMDD	Carcinoma, Renal Cell	19228262
	HMDD	Carcinoma, Renal Cell	18925646
	HMDD	Carcinoma, Renal Cell	23206420
	HMDD	Kidney Neoplasms	22431721
	HMDD	Malignant Neoplasms [unspecific]	26556949
	HMDD	Carcinoma, Renal Cell	24647573
	HMDD	Carcinoma, Renal Cell	24810210
	HMDD	Carcinoma, Renal Cell	25974855
	HMDD	Kidney Neoplasms	27358122
	HMDD	Kidney Neoplasms	22431721
	HMDD	Carcinoma, Renal Cell	24129247
	HMDD	Neoplasms [unspecific]	25403569
	HMDD	Neoplasms [unspecific]	25889350
	HMDD	Neoplasms [unspecific]	26439017
	HMDD	Neoplasms [unspecific]	19593777
	HMDD	Neoplasms [unspecific]	24616104
	HMDD	Neoplasms [unspecific]	25505268
	HMDD	Neoplasms [unspecific]	19182522
hsa-miR-200c	HMDD	Carcinoma, Renal Cell	19228262
	HMDD	Carcinoma, Renal Cell	18925646
	HMDD	Carcinoma, Renal Cell	21784468
	HMDD	Carcinoma, Renal Cell	23074016
	HMDD	Carcinoma, Renal Cell	23754305
	HMDD	Kidney Neoplasms	22431721
	HMDD	Malignant Neoplasms [unspecific]	26556949
	HMDD	Carcinoma, Renal Cell	25974855
	HMDD	Malignant Neoplasms [unspecific]	25644713
	HMDD	Carcinoma, Renal Cell	25150313
	HMDD	Carcinoma, Renal Cell	26248649
	HMDD	Neoplasms [unspecific]	26035744
	HMDD	Neoplasms [unspecific]	20832727
	HMDD	Neoplasms [unspecific]	25808651
	HMDD	Neoplasms [unspecific]	26334100
	HMDD	Neoplasms [unspecific]	25759134
	HMDD	Neoplasms [unspecific]	25759134
	HMDD	Neoplasms [unspecific]	23806972
	HMDD	Neoplasms [unspecific]	18381893
	HMDD	Neoplasms [unspecific]	19221491
	HMDD	Neoplasms [unspecific]	19593777
	HMDD	Neoplasms [unspecific]	25586904
	HMDD	Neoplasms [unspecific]	25505268
	HMDD	Neoplasms [unspecific]	26203557
	HMDD	Neoplasms [unspecific]	19182522
	HMDD	Neoplasms [unspecific]	19665999
	HMDD	Neoplasms [unspecific]	24368337
	HMDD	Neoplasms [unspecific]	20484038
	HMDD	Neoplasms [unspecific]	20498632
	HMDD	Neoplasms [unspecific]	23759590
	HMDD	Neoplasms [unspecific]	24870778
	HMDD	Malignant Neoplasms [unspecific]	25766530
	HMDD	Carcinoma, Renal Cell	23799849
	HMDD	Carcinoma, Adrenocortical	19351815
	HMDD	Carcinoma, Renal Cell	25860934
hsa-miR-200a	HMDD	Carcinoma, Renal Cell	22082152
	HMDD	Carcinoma, Renal Cell	23074016
	HMDD	Carcinoma, Renal Cell	25813153
	HMDD	Carcinoma, Renal Cell	26797273
	HMDD	Neoplasms [unspecific]	20832727
	HMDD	Neoplasms [unspecific]	21237487
	HMDD	Neoplasms [unspecific]	18381893
	HMDD	Neoplasms [unspecific]	19221491
	HMDD	Neoplasms [unspecific]	25586904
	HMDD	Neoplasms [unspecific]	19182522
	HMDD	Neoplasms [unspecific]	20484038
	HMDD	Neoplasms [unspecific]	20498632
	HMDD	Neoplasms [unspecific]	23759590
hsa-miR-99a	HMDD	Carcinoma, Renal Cell	23173671
	HMDD	Adrenal Cortex Neoplasms	20484036
	HMDD	Neoplasms [unspecific]	21383697
hsa-miR-29b-1	HMDD	Neoplasms [unspecific]	17965831
	HMDD	Neoplasms [unspecific]	20525881
	HMDD	Neoplasms [unspecific]	23354167

## Sheet: PRAD
The results of collecting the cancer-associated miRNAs from HMDD databases. NONE: There is no record between the miRNA and the cancer. NULL: There is no record of the miRNA.
PRAD miRNA	Annotated database	Annotated disease	PubmedID
hsa-miR-96	HMDD	Urinary Bladder Neoplasms	21166959
	HMDD	Urinary Bladder Neoplasms	21464941
	HMDD	Urinary Bladder Neoplasms	21993544
	HMDD	Urinary Bladder Neoplasms	23284967
	HMDD	Urinary Bladder Neoplasms	23741253
	HMDD	Bladder Neoplasms	26356996
	HMDD	Bladder Neoplasms	25907662
	HMDD	Prostate Neoplasms	25333253
	HMDD	Prostate Neoplasms	26089375
	HMDD	Prostate Neoplasms	23951320
	HMDD	Prostate Neoplasms	24260486
	HMDD	Neoplasms [unspecific]	19676045
	HMDD	Neoplasms [unspecific]	23791657
	HMDD	Neoplasms [unspecific]	23791657
	HMDD	Prostate Neoplasms	24633705
	HMDD	Prostate Neoplasms	22045813
	HMDD	Bladder Neoplasms	25511320
	HMDD	Prostate Neoplasms	25531317
hsa-miR-934	HMDD	NONE
hsa-miR-889	HMDD	NONE
hsa-miR-758	HMDD	NONE
hsa-miR-628	HMDD	NONE
hsa-miR-625	HMDD	NONE
hsa-miR-598	HMDD	NONE
hsa-miR-502	HMDD	NONE
hsa-miR-491	HMDD	NONE
hsa-miR-380	HMDD	NONE
hsa-miR-3607	HMDD	Prostate Neoplasms	24817628
hsa-miR-3200	HMDD	NONE
hsa-miR-29b-1	HMDD	Prostatic Neoplasms	16461460
	HMDD	Prostatic Neoplasms	22402125
	HMDD	Urinary Bladder Neoplasms	21223810
	HMDD	Bladder Neoplasms	24265332
	HMDD	Neoplasms [unspecific]	20525881
	HMDD	Neoplasms [unspecific]	23354167
	HMDD	Neoplasms [unspecific]	17965831
hsa-miR-24-2	HMDD	Neoplasms [unspecific]	25943634
	HMDD	Neoplasms [unspecific]	26625740
	HMDD	Neoplasms [unspecific]	23418360
hsa-miR-2355	HMDD	NONE
hsa-miR-218-1	HMDD	Prostatic Neoplasms	21519788
	HMDD	Urinary Bladder Neoplasms	21880514
	HMDD	Bladder Neoplasms	24265332
	HMDD	Urinary Bladder Cancer	22237456
	HMDD	Urinary Bladder Cancer	20163849
	HMDD	Urinary Bladder Cancer	23320911
	HMDD	Urinary Bladder Cancer	21519788
	HMDD	Urinary Bladder Cancer	23443110
	HMDD	Neoplasms [unspecific]	23060446
hsa-miR-1976	HMDD	NULL
hsa-miR-136	HMDD	NONE
hsa-miR-129-1	HMDD	NONE
hsa-miR-1277	HMDD	NONE
hsa-miR-1271	HMDD	NONE
hsa-miR-1251	HMDD	NULL
hsa-miR-1247	HMDD	NONE
hsa-miR-100	HMDD	Prostatic Neoplasms	21212412
	HMDD	Prostatic Neoplasms	21880514
	HMDD	Urinary Bladder Neoplasms	22644299
	HMDD	Urinary Bladder Neoplasms	23173870
	HMDD	Urinary Bladder Neoplasms	23270926
	HMDD	Neoplasms [unspecific]	24258109
	HMDD	Neoplasms [unspecific]	24903380
	HMDD	Neoplasms [unspecific]	25740059
	HMDD	Neoplasms [unspecific]	24586203
	HMDD	Bladder Neoplasms	26662386
	HMDD	Prostate Neoplasms	24805183
	HMDD	Bladder Neoplasms	23911686
	HMDD	Bladder Neoplasms	23945108
	HMDD	Urinary Bladder Cancer	25071007
	HMDD	Bladder Neoplasms	23778527
	HMDD	Urinary Bladder Cancer	21636267
	HMDD	Prostate Neoplasms	23778488
	HMDD	Bladder Neoplasms	26489968
	HMDD	Urinary Bladder Cancer	22330141

## Sheet: THCA
The results of collecting the cancer-associated miRNAs from HMDD databases. NONE: There is no record between the miRNA and the cancer. NULL: There is no record of the miRNA.
THCA miRNA	Annotated database	Annotated disease	PubmedID
hsa-miR-99b	HMDD	Neoplasms	26138095
hsa-miR-98	HMDD	Neoplasms	25856466
	HMDD	Neoplasms	23211491
	HMDD	Neoplasms	17028596
hsa-miR-874	HMDD	NONE
hsa-miR-504	HMDD	Neoplasms	26625740
hsa-miR-503	HMDD	NONE
hsa-miR-370	HMDD	Thyroid Neoplasms	22550943
	HMDD	Neoplasms	23333300
hsa-miR-33b	HMDD	NONE
hsa-miR-326	HMDD	Neoplasms	25138213
	HMDD	Neoplasms	25760058
hsa-miR-224	HMDD	Neoplasms	20525881
	HMDD	Neoplasms	26254100
hsa-miR-197	HMDD	Thyroid Neoplasms	22351693
hsa-miR-148a	HMDD	Neoplasms	24084367
	HMDD	Neoplasms	25703326
hsa-miR-133b	HMDD	Thyroid Neoplasms	21537871
	HMDD	Neoplasms	25743594
	HMDD	Neoplasms	25075017
hsa-miR-130a	HMDD	Thyroid Neoplasms	17355635
	HMDD	Neoplasms	26272168
hsa-miR-107	HMDD	NONE
hsa-let-7i	HMDD	Neoplasms	19211792
	HMDD	Neoplasms	20005451
	HMDD	Neoplasms	26158177
	HMDD	Neoplasms	19221491
	HMDD	Neoplasms	17322030
	HMDD	Neoplasms	17989227
	HMDD	Neoplasms	20145181
	HMDD	Neoplasms	20404092
	HMDD	Neoplasms	17028596
hsa-let-7g	HMDD	Neoplasms	19211792
	HMDD	Neoplasms	20005451
	HMDD	Neoplasms	18560417
	HMDD	Neoplasms	19221491
	HMDD	Neoplasms	17322030
	HMDD	Neoplasms	17989227
hsa-let-7e	HMDD	Thyroid Neoplasms	22472564
	HMDD	Neoplasms	19211792
	HMDD	Neoplasms	20005451
	HMDD	Neoplasms	18560417
	HMDD	Neoplasms	19221491
	HMDD	Neoplasms	17322030
	HMDD	Neoplasms	17989227
	HMDD	Neoplasms	17028596
hsa-let-7c	HMDD	Neoplasms	19211792
	HMDD	Neoplasms	20005451
	HMDD	Neoplasms	18560417
	HMDD	Neoplasms	19221491
	HMDD	Neoplasms	17322030
	HMDD	Neoplasms	17989227
	HMDD	Neoplasms	17028596
hsa-let-7b	HMDD	Neoplasms	20005451
	HMDD	Neoplasms	25682900
	HMDD	Neoplasms	18560417
	HMDD	Neoplasms	19221491
	HMDD	Neoplasms	17322030
	HMDD	Neoplasms	17989227
	HMDD	Neoplasms	17028596
	HMDD	Neoplasms	19211792

## Sheet: LUSC
The results of collecting the cancer-associated miRNAs from HMDD databases. NONE: There is no record between the miRNA and the cancer. NULL: There is no record of the miRNA.
LUSC miRNA	Annotated database	Annotated disease	PubmedID
hsa-miR-98	HMDD	Carcinoma, Non-Small-Cell Lung	21880462
	HMDD	Lung Neoplasms	19671678
	HMDD	Carcinoma, Lung. Non-Small-Cell	24712372
	HMDD	Neoplasms	23211491
	HMDD	Squamous Cell Carcinoma, Lung	25521201
	HMDD	Neoplasms	17028596
	HMDD	Neoplasms	25856466
hsa-miR-326	HMDD	Lung Neoplasms	23142363
	HMDD	Adenocarcinoma, Lung	26111641
	HMDD	Neoplasms	25138213
	HMDD	Neoplasms	25760058
	HMDD	Carcinoma, Lung. Non-Small-Cell	26548724
hsa-let-7c	HMDD	Lung Neoplasms	17965831
	HMDD	Lung Neoplasms	17940623
	HMDD	Lung Neoplasms	15172979
	HMDD	Lung Neoplasms	16712479
	HMDD	Lung Neoplasms	17096367
	HMDD	Lung Neoplasms	16885332
	HMDD	Lung Neoplasms	18922928
	HMDD	Lung Neoplasms	22301433
	HMDD	Lung Neoplasms	16885332
	HMDD	Lung Neoplasms	26026830
	HMDD	Carcinoma, Lung. Non-Small-Cell	23981581
	HMDD	Neoplasms	19211792
	HMDD	Neoplasms	20005451
	HMDD	Neoplasms	18560417
	HMDD	Neoplasms	19221491
	HMDD	Neoplasms	17028596
	HMDD	Neoplasms	17989227
	HMDD	Neoplasms	17322030
hsa-let-7d	HMDD	Carcinoma, Non-Small-Cell Lung	18922928
	HMDD	Lung Neoplasms	17965831
	HMDD	Lung Neoplasms	17940623
	HMDD	Lung Neoplasms	15172979
	HMDD	Lung Neoplasms	16712479
	HMDD	Lung Neoplasms	17096367
	HMDD	Lung Neoplasms	16885332
	HMDD	Lung Neoplasms	18922928
	HMDD	Lung Neoplasms	22301433
	HMDD	Neoplasms	19211792
	HMDD	Neoplasms	20005451
	HMDD	Neoplasms	18560417
	HMDD	Neoplasms	19221491
	HMDD	Neoplasms	17322030
	HMDD	Neoplasms	17989227
	HMDD	Neoplasms	17028596
	HMDD	Carcinoma, Lung. Non-Small-Cell	25873351
hsa-miR-100	HMDD	Carcinoma, Non-Small-Cell Lung	22937028
	HMDD	Lung Neoplasms	22120675
	HMDD	Lung Neoplasms	23151088
	HMDD	Neoplasms	24258109
	HMDD	Neoplasms	24903380
	HMDD	Carcinoma, Lung, Small-Cell	22438992
	HMDD	Neoplasms	24586203
hsa-miR-99a	HMDD	Adenocarcinoma, Lung	23893385
	HMDD	Carcinoma, Lung. Non-Small-Cell	25046358
	HMDD	Lung Neoplasms	25187230
	HMDD	Neoplasms	21383697

## Sheet: LIHC
The results of collecting the cancer-associated miRNAs from HMDD databases. NONE: There is no record between the miRNA and the cancer. NULL: There is no record of the miRNA.
LIHC miRNA	Annotated database	Annotated disease	PubmedID
hsa-miR-937	HMDD	NONE
hsa-miR-628	HMDD	NONE
hsa-miR-3653	HMDD	NULL
hsa-miR-450b	HMDD	Carcinoma, Hepatocellular	22027761
	HMDD	Carcinoma, Hepatocellular	26259570
hsa-miR-191	HMDD	Carcinoma, Hepatocellular	21298008
	HMDD	Carcinoma, Hepatocellular	21969817
	HMDD	Liver Cancer	26082194
	HMDD	Neoplasms	23874370
	HMDD	Neoplasms	17060945
	HMDD	Carcinoma, Hepatocellular	24358224
	HMDD	Neoplasms	25992613
	HMDD	Neoplasms	26299954
	HMDD	Pancreatic Neoplasms	25168367
	HMDD	Neoplasms	18375788
hsa-let-7c	HMDD	Carcinoma, Hepatocellular	20347499
	HMDD	Carcinoma, Hepatocellular	20018759
	HMDD	Carcinoma, Hepatocellular	22289550
	HMDD	Carcinoma, Hepatocellular	22370893
	HMDD	Carcinoma, Hepatocellular	22433309
	HMDD	Neoplasms	19211792
	HMDD	Neoplasms	20005451
	HMDD	Neoplasms	18560417
	HMDD	Neoplasms	19221491
	HMDD	Carcinoma, Hepatocellular	25909324
	HMDD	Neoplasms	17322030
	HMDD	Neoplasms	17989227
	HMDD	Neoplasms	17028596
hsa-miR-134	HMDD	Carcinoma, Hepatocellular	22027761
	HMDD	Carcinoma, Hepatocellular	24498348
	HMDD	Carcinoma, Hepatocellular	23775631

[truncated: 1 more sheets: HNSC]
